# Supplementary material for: Research on the construction of growth models for dominant tree species in the Manas River Basin, Xinjiang
Source: PeerJ. 2026 Feb 16;14:e20650. doi: 10.7717/peerj.20650 (PMC12919323; doi:10.7717/peerj.20650)
Supplement: Supplemental Information 1 — This code constructs a multivariate nonlinear forest growth model, though the current segment demonstrates only a multivariate linear model example. The core code implemented in this work employs deep learning methodologies to compute model accuracy metrics, thereby investigating the application of deep learning techniques in forest growth modeling. [file peerj-14-20650-s001.m]

% Read a few books
data = readmatrix('.xlsx');
A = data(:, 3); % forest age
dem = data(:, 4); % DEM
TNx = data(:, 5); % TNx
p = data(:, 6); % P
B = data(:, 1); % DBH
% Define a new model, including the original nonlinear functions, term sum, mercury, and the seven laws of water from variables.
new_model_with_extensions = @(b, X) exp(3.259 - 16.799 ./ X(:,1)) + b(1) * X(:,2) + b(2) * X(:,3) + b(3) * X(:,4);
% Prepare yourself to measure your troops in front of the battle.
X = [A, dem, TNx, p]; % Take forest age, DEM,TNx and precipitation as their own measuring instruments.
% It was only at the beginning that the number of people in custody began to be guessed.
initial_guess_for_new_model = [0.1, 0.1, 0.1]; % Take it, take it as the top, take it as a courtesy
% Sets nonlinear fitting options
options = statset('nlinfit');
options.MaxIter = 9999; % The maximum number of intersecting substitutions
% The form of imitation is different.
fit_result = fitnlm(X, B, new_model_with_extensions, initial_guess_for_new_model, 'Options', options);
% Explicit and combined
disp(fit_result);
% The visual adjustment remained unchanged, so I got ready to do things.
figure;
% The law of normalization is surrounded.
TNx_normalized = (TNx - min(TNx)) / (max(TNx) - min(TNx));
% Sets the size range of the point
dem_sizes = 5 + 50 * (dem - min(dem)) / (max(dem) - min(dem));
dem_sizes(dem_sizes > 100) = 100;
% Since scatter3 limiting, we use loops to each point.
hold on;
for i = 1:length(A)
scatter3(A(i), p(i), B(i), dem_sizes(i), TNx_normalized(i), 'filled');
end
hold off;
colormap(jet);
colorbar;
clim([0 1]);
% Set the axis tag and title.
xlabel('Average forest age A');
ylabel('Precipitation County p');
zlabel('Diameter at Breast Height B');
title('The average forest age, precipitation, Kong, Mingbei Prefecture, Hezhou, Jiaoyu Prefecture and other places are ready to use various colours to indicate the theory of geography, and the size and scale are all represented by silver taels.）');
